# Supplementary material for: Suitability of Data-Collection Methods, Tools, and Metrics for Evaluating Market Food Environments in Low- and Middle-Income Countries
Source: Foods. 2021 Nov 8;10(11):2728. doi: 10.3390/foods10112728 (PMC8621112; doi:10.3390/foods10112728)
Supplement: Supplementary file 1 [file foods-10-02728-s001.zip]

Archive with 2 entries (2 files):
- S2 Global Expert Survey - MDPI.pdf
- Copy of S1 SupplementaryTable1 - MDPI.xlsx
