# Supplementary material for: Suitability of Data-Collection Methods, Tools, and Metrics for Evaluating Market Food Environments in Low- and Middle-Income Countries
Source: Foods. 2021 Nov 8;10(11):2728. doi: 10.3390/foods10112728 (PMC8621112; doi:10.3390/foods10112728)
Supplement: Supplementary file 1 [file foods-10-02728-s001.zip › Copy of S1 SupplementaryTable1 - MDPI.xlsx]

## Sheet: Sheet1
Dimension	Name of Method / Metric / Tool	Description	Link/Source	Method, Metric, or Tool
EXTERNAL DOMAIN
Availability	Vendor Audit	A systematic inspection of a specific retail location. To inform availability, a vendor audit could provide information on the varieties and quantities of foods and products available.	de Menezes et al. 2018	Method
Availability	Consumer Survey / Interviews	An investigation of experiences and perceptions of consumers. To inform availability, consumer surveys could provide information on consumer perceptions of availability of foods and vendors.	de Menezes et al. 2018	Method
Availability	Seasonal Calendars of Food Availability	Interviews with informants to compile availability of specific foods during different seasons	Wijesinha-Bettoni et al. 2013; Pasqualino et al, 2015; SPRING 2018	Method
Availability	Market Basket Analysis	Analysis used to determine how the availability of foods aligns with a predetermined list. This could be a recognized standard, such as a national standard for a nutritionally relevant, culturally appropriate diet or a community-based list of foods that are culturally relevant in diets.	Duran et al. 2015	Method
Availability	Inventories	Systematic inventory of foods such as to tabulate ratio of fresh to processed food or healthy to unhealthy foods or inventory to tabulate the availability of diverse types of foods that support dietary diversity	Ohri-Vachaspati et al. 2010	Method
Availability	Photovoice	Method used in community-based participatory research that can be used to document charactericstic of the food environment.	Spencer et al. 2019; Díez et al. 2017	Method
Availability	Freelisting	Social science methodlogy involving vendor (or other informant) interviews to list availability of all foods or specific types of foods	Borgatti et al. 1998	Method
Availability	Participatory Mapping	Creation of maps by local communities indicating where they have access to and procure foods	Pelto et al. 2013	Method
Availability	Photo Elicitation	Visual interview method that uses visual images to elicit responses; the photos can be provided by the informats or the interviewer depending on objective.	Bignante et al. 2010	Method
Availability	ProColor Diversity Tool	The ProColor Diversity Tool is a survey used to measure the diversity of fruits and vegetables in markets based on their color and the health-promoting phytochemicals that correspond to fruits and vegetables of that color.	Ahmed et al. 2019	Tool
Availability	Market Information Systems (MIS)	MIS collect and communicate the price of various foods and products. They may also be used to determine the availability of a specific product in the market.	Multiple; see “Price” section.	Tool
Availability	Healthy Eating Index (HEI) of Food Supply	The HEI is a measure of diet quality used at the national level to determine if the food supply meets food-based dietary guidelines or other dietary recommendations.	Krebs-Smith et al. 2018	Metric
Price	Market surveys to assess food prices	A price-based market inventory of foods.	Ohri-Vachaspati et al. 2010; Kelly et al. 2011	Method
Price	Cost of a market basket of foods	A market basket is a fixed list of foods in given proportions that are tracked for various parameters including costs. The componnets of a market basket are determined based on various factors such as culturally-relevant staples and then fixed.	McKinnon et al. 2009; Lee et al. 2016	Method
Price	Optifood	Optifood uses mathematical optimization software to model the nutritionally best, lowest-cost diet using locally available foods.	Daelmans et al. 2013	Tool
Price	Environmental Profile of a Community's Health (EPOCH)	The EPOCH tool evaluates the price of specified foods/food categories (i.e., fruits, vegetables, or other) among or across different food vendors providing comparative data.	Chow et al. 2010	Tool
Price	Cost of Dietary Diversity (CoDD)	CoDD calculates the cost of purchasing a food that allows a hypothetical food basket to meet an internationally recognized standard of minimum dietary diversity for women of reproductive age (MDD-W).	Masters et al. 2018	Metric
Price	Relative Caloric Price (RCP)	The RCP is a metric based on expression of price as a comparison to the most commonly consumed starchy staple.	Headey and Alderman 2019	Metric
Price	Cost of Recommended Diet (CoRD)	CoRD calculates the cost of Recommended Diet by converting food prices into a price per serving to determine the cost for an individual to meet the food-based dietary guidelines.	Cost of Nutritious Diets Consortium, 2018;	Metric
Price	Cost of Diet (CotD	CotD analysis uses linear programming to calculate the costs of meeting four standardized diets, along a range of adequacy. It is based on market prices and nutrient composition tables.	Cost of Diet	Metric
Marketing and Regulation	Consumer Survey	Consumer surveys for marketing and regulation use trained enumerators to determine the perception of promotional signs and/or labeling of foods and how that affects purchasing decisions	Green and Glanz 2015	Method
Marketing and Regulation	Vendor Audit	Vendor audits for marketing and regulation use trained enumerators to survey to determine the presence and/or count of promotional materials, food labeling, and shelf space measurement.	Green and Glanz 2015; Reyes et al. 2019	Method
Marketing and Regulation	Environmental Profile of a Community's Health (EPOCH)	The EPOCH tool evaluates marketing a regulation through a “community walk” and vendor audit to count the number of advertisements for healthy and unhealthy foods, combined with consumer surveys, to understand the impacts of marketing on consumers’ perceptions.	Chow et al. 2015	Tool
Vendor and Product Characteristics	Vendor / consumer Surveys	Vendor and / or consumer surveys regarding acquiring foods with specific attributes such as the acquisition of local and seasonal foods.		Method
Vendor and Product Characteristics	Surveys to assess awareness of product attributes	Vendor and / or consumer surveys regarding awareness of product attributes such as place of origin	Downs et al. 2017; Brown et al. 2003; Feldman et al. 2015	Method
Vendor and Product Characteristics	Sustainable Dimensions Food Environment Rating Framework	A scoring checklist to evaluate multiple sustainability characteristics of the food environment. Can be implemented in different types of food environments including wild, cultivated, informal market, and formal markets.	Ahmed et al. 2009; Downs et al. 2020	Tool
Vendor and Product Characteristics	Produce Desirability (ProDes)	This tool asks users to assess the desirability of produce based on five observational and sensory measures: overall desirability, visual appeal, touch and firmness, aroma, and size. These characteristics are ranked on a scale from 1 to 6, with 6 being the most desirable.	MSU Food and Health Lab ProDes Tool (Ahmed et al. 2018)	Tool
Vendor and Product Characteristics	Sustainable Dimensions Food Environment Rating Framework	A scoring checklist to evaluate multiple sustainability characteristics of the food environment. Can be implemented in different types of food environments including wild, cultivated, informal market, and formal markets.	Ahmed et al. 2019; Downs et al. 2020	Metric
PERSONAL DOMAIN
Accessibility	Consumer Survey	Consumer surveys on accessibility use a trained enumerator to determine distance to vendor, perceived accessibility, perceived variety of a selection of foods, access to transportation, agency to confront other barriers to food shopping, and travel time to access food vendor.	Caldwell 2009	Method
Accessibility	Participatory Mapping	Creation of maps by local communities indicating where they have access to and procure foods. Can include accelerometers/pedometers/GIS mapping to assess distance to food acquisition (GIS, travel time, etc.)	McKinnon et al. 2009; Rangul et al. 2008; Pelto et al. 2013	Method
Accessibility	Environmental Profile of a Community’s Health (EPOCH)	The EPOCH tool evaluates accessibility by using trained enumerators to conduct a “community walk” and observe the presence of different indicators of accessibility.	Chow et al. 2015	Tool
Accessibility	Remoteness of Population	Remoteness of a population in a given area is calculated using access to infrastructure (i.e., walking time to markets) or proximity to an urban center as a metric that is then combined with correlates for child growth outcomes using the Demographic and Health Survey.	Headey et al. 2018	Metric
Affordability	Consumer Survey	Consumer surveys for affordability use trained enumerators to measure perception to determine if cost is a barrier to purchasing food.	Green and Glanz 2015; Williams et al. 2012; Block and Kouba 2006	Method
Affordability	Affordability of a market basket of foods	A market basket is a fixed list of foods in given proportions that are tracked for various parameters including costs. The componnets of a market basket are determined based on various factors such as culturally-relevant staples and then fixed. Affordability of a market basket of foods elicits consumer perceptions regarding barriers to food procurement based on cost.		Method
Affordability	INFORMAS-Food Prices Module	INFORMAS monitors the price and affordability of “healthy” and “less healthy” foods and diets globally will provide robust data and benchmarks to inform economic and fiscal policy response.	INFORMAS	Tool
Affordability	Cost of Recommended Diet (CoRD)	To calculate the CoRD, food prices are converted into a price per serving to determine the cost for an individual to meet the food-based dietary guidelines, then compared to income data.	Cost of Nutritious Diets Consortium 2018; Dizon, Herforth, and Wang 2019	Metric
Affordability	Cost of Diet (CotD)	CotD analysis uses linear programming to calculate the costs of meeting four standardized diets, across a range of adequacy, based on market prices and nutrient composition tables. This information is then compared to income data to determine affordability.	Cost of Nutritious Diets Consortium 2018; Deptford et al. 2017	Metric
Affordability	Cost of Dietary Diversity (CoDD)	CoDD calculates the cost of purchasing a food that allows a hypothetical food basket to meet an internationally recognized standard of minimum dietary diversity for women of reproductive age. This information is then compared to income data to determine affordability.	Masters, Bai, and Herforth 2018	Metric
Affordability	Cost of Nutrient Adequacy (CoNA)	CoNA adds a layer to the CoDD analysis by cross-referencing foods with a food composition table to determine the cost of achieving nutrient adequacy. This information is then compared to income data to determine affordability.	Masters, Bai, and Herforth 2018	Metric
Convenience	Consumer Survey	Consumer surveys for convenience use trained enumerators to probe how convenience or lack of time factors influence healthy food purchase.	de Menezes et al. 2018	Method
Convenience	Participatory Mapping	Creation of maps by local communities indicating where they have access to and procure foods - can be used to access convenience to vendors and foods.	Pelto et al. 2013	Method
Convenience	Photo Elicitation	Visual interview method that uses visual images to elicit responses; the photos can be provided by the informats or the interviewer depending on objective.	Bignante et al. 2010	Method
Convenience	Photovoice	Method used in community-based participatory research that can be used to document charactericstic of the food environment.	Spencer et al. 2019; Díez et al. 2017	Method
Convenience	American Time Use Survey - Eating and Health Module	Collects data on amount of time people spend doing various activities including individual decisions about how to use the 24 hours in a day for supporting eating patterns, grocery shopping, and meal preparation.	Beck et al. 2007	Tool
Desirability	Consumer Survey	Consumer surveys for desirability use trained enumerators to collect data on perceptions of desirability of specific foods such as healthy foods. Certain surveys also include measures of aspirations for healthy eating, social support to change habits, and self-efficacy in decisions to purchase healthy foods.		Method
Desirability	Sensory surveys	Sensory surveys use trained enumerators or consumers to elicit perceptions of consumer acceptance, desirability, and food choice based on sensory characteristics of foods such as aroma, taste, and visual appeal. Sensory surveys can be conducted with individuals as well as with panels and focus groups.	Ahmed et al. 2018	Method
Desirability	Produce Desirability (ProDes) Tool	ProDes aims to assess the extent to which fruit and vegetable characteristics influence consumer desirability, by using five observational measures (overall desirability, visual appeal, touch and firmness, aroma, and size). While ProDes uses a fixed market basket of the most consumed fruits and vegetables in the United States, it has also been pilot tested for a market basket of culturally releva…	Ahmed et al. 2018	Method
